# Supplementary material for: Biochemical characterization of the minimal domains of an iterative eukaryotic polyketide synthase
Source: FEBS J. 2018 Oct 25;285(23):4494–511. doi: 10.1111/febs.14675 (PMC6334511; doi:10.1111/febs.14675)
Supplement: Supplementary file 1 — Table S1. List of primers, plasmids, and strains. Table S2. List of the proteins used in this work. Table S3. Theoretical monoisotopic m/z values for the ACP species analyzed. [file FEBS-285-4494-s001.zip]

Archive with 1 entries (1 files):
- febs14675-sup-0001-TableS1-S3.pdf
